# Supplementary material for: The Peroxymonocarbonate Anion HCO4− as an Effective Oxidant in the Gas Phase: A Mass Spectrometric and Theoretical Study on the Reaction with SO2
Source: Molecules. 2022 Dec 23;28(1):132. doi: 10.3390/molecules28010132 (PMC9822475; doi:10.3390/molecules28010132)
Supplement: Supplementary file 1 [file molecules-28-00132-s001.zip]

Archive with 1 entries (1 files):
- molecules-2087680-supplementary.pdf
